# Supplementary material for: Skin Regeneration in Adult Axolotls: A Blueprint for Scar-Free Healing in Vertebrates
Source: PLoS One. 2012 Apr 2;7(4):e32875. doi: 10.1371/journal.pone.0032875 (PMC3317654; doi:10.1371/journal.pone.0032875)
Supplement: Table S1 — Axolotl gene identifications based on first homologous human gene hit in BLAST. Expression values reflect absolute expression on genechip (max expression value = 30 k; expression values <100 = no expression). N = 4 animals per time point. D0P = day 0 paedomorph, etc. D0M = day 0 metamorph. (XLS) [file pone.0032875.s007.xls]

## Sheet: Sheet1
Array ID	Source Sequence for probeset	Contig Length (bp)	Axolotl Gene ID	Top Human Hit (e-value)	GENE [Homo sapiens]	D0P	D1P	D3P	D7P	F	adj.P.Val	D0M	D1M	D3M	D7M	F	adj.P.Val	St Error D0P	St Error D1P	St Error D3P	St Error D7P	St Error D0M	St Error D1M	St Error D3M	St Error D7M
axo11181-f_at	isotig196757	4688	LAMA1	LAMA1 (0)	laminin, alpha 1	33.3335	28.7484	156.914	860.525	117.401	8.91e-13	35.4337	21.1774	23.8574	66.8305	9.57472	0.000895618	5.15243	1.60291	10.8382	153.607	4.6107	2.26068	1.25467	23.9961
axo08059-r_at	isotig70102	6714	LAMB1	LAMB1 (0)	laminin, beta 1	642.816	536.984	2202.76	3147.58	13.1373	0.000148453	573.226	164.793	116.786	266.93	8.3086	0.00191112	192.486	153.975	316.607	273.126	117.1	91.987	22.4336	46.7502
axo08066-f_at	contig25432	7588	LAMC1	LAMC1 (5e-55)	laminin, gamma 1	558.958	577.728	628.744	860.91	4.40938	0.0343861	467.881	511.639	497.398	568.194	1.02152	0.491851	20.14	7.84488	34.1565	41.6433	91.8607	64.9564	198.789	78.568
axo07643-f_at	contig84121	1892	COL4A1	COL4A1 (2e-99)	type IV collagen alpha 1	562.987	168.879	220.212	542.108	3.78762	0.0558424	479.213	70.6299	44.5349	289.965	16.1376	3.56e-05	195.955	23.4014	68.2799	72.3108	56.0365	43.2708	13.1896	105.74
axo07645-f_at	contig20835	1651	COL4A2	COL4A2 (1e-137)	type IV collagen alpha 2	363.894	109.09	185.817	427.04	3.49738	0.0704269	441.339	62.4822	38.7109	313.641	15.0819	5.62e-05	113.825	18.5313	63.4525	62.6416	39.5398	41.1563	6.04723	138.416
axo00028-f_at	isotig204065	1968	COL4A5	COL4A5 (3e-99)	type IV collagen alpha 5 isoform 2	108.452	525.697	669.024	868.381	21.9525	3.71e-06	153.924	170.038	167.796	185.931	0.373449	0.81941	15.1446	34.4335	33.8133	108.281	42.578	37.8208	69.7557	38.6041
axo00098-f_at	contig86447	1381	COL4A6	COL4A6 (1e-83)	type IV collagen alpha 6 isoform B	28.2122	55.4317	93.7412	93.6559	8.26542	0.002265	67.9373	46.7534	68.0455	93.2481	2.21499	0.177141	2.12754	9.98996	7.60601	16.1079	16.4637	8.38306	24.2321	15.3031
axo08174-f_at	isotig61921	2032	MMP1	MMP1 (1e-137)	matrix metalloproteinase 1 isoform 1	34.8924	8693.24	5786.69	534.075	157.49	5.87e-14	44.6203	7503.11	5560.19	2321.14	127.223	1.74e-12	9.05264	811.665	166.22	126.46	4.73678	1742.11	986.829	590.224
axo08175-f_at	isotig133887	2239	MMP1	MMP1 (3e-151)	matrix metalloproteinase 1 isoform 1	59.1994	25491.1	9564.59	5189.05	172.098	2.53e-14	49.4137	25105.8	5850.5	3011.13	160.766	5.43e-13	16.7616	3103.98	411.702	777.788	6.88709	4663.24	1374.95	1144.87
axo08185-f_at	isotig73894	4222	MMP13	MMP13 (0)	matrix metalloproteinase 13	12.2122	13.8093	15.2739	28.2728	13.8713	0.000103215	15.3989	13.1768	13.2317	24.4051	6.13965	0.00810344	0.521115	0.441644	0.385881	1.98054	0.505213	0.88031	0.824861	5.99183
axo08186-f_at	isotig116277	3007	axCOL	MMP10 (7e-133)	salamander-specific collagenase	19.3217	1586.22	462.023	183.686	54.7028	1.8e-09	20.8105	1699.93	549.209	87.9551	55.1838	2.36e-09	1.11138	317.069	25.9772	43.0505	1.50182	548.852	203.959	36.114
axo10176-f_at	isotig198027	3195	MMP2	MMP2 (0)	matrix metalloproteinase 2 isoform a	130.789	31.3816	61.7291	452.749	37.0513	5.04e-08	281.293	39.9692	49.5393	162.722	26.6895	9.21e-07	38.6434	1.51515	4.91051	68.8673	42.0363	12.3196	4.63553	40.5771
axo05645-r_at	isotig123535	3263	MMP9	MMP9 (0)	matrix metalloproteinase 9	101.952	6356.38	3438.93	645.168	46.7704	6.9e-09	273.991	12026.2	2295.97	2921.34	37.2488	6.19e-08	6.80002	1706.3	419.479	109.708	103.371	2797.42	544.022	992.814
axo08181-f_at	contig44743	1578	MMP3/10a	MMP1 (2e-142)	matrix metalloproteinase 3	31.5462	3057.05	373.463	41.1674	26.9497	7.31e-07	32.7351	13371	1071.25	169.377	47.5883	7.84e-09	1.62988	1818.58	142.006	3.05208	1.54713	2758.57	527.538	68.9274
axo08180-f_at	isotig136823	1850	MMP3/10a	MMP3 (9e-143)	matrix metalloproteinase 3	33.829	2719.28	365.874	36.7632	31.2665	2.12e-07	30.9947	8957.51	218.213	125.182	54.1661	2.72e-09	3.2655	1803.72	163.9	4.29906	1.81888	2899.46	42.8921	66.0857
axo08179-f_at	contig09962	1740	MMP3/10b	MMP3 (2e-137)	matrix metalloproteinase 3	342.779	7482.01	6272.65	4109.11	23.4177	2.26e-06	612.009	11803.6	9067.58	6443.81	18.717	1.28e-05	59.0234	2557.98	505.116	621.598	102.75	4145.69	3637.51	1980.97
axo10653-f_at	isotig122379	5787	MMP14	MMP14 (0)	matrix metalloproteinase 14	21.7994	49.5038	70.5875	104.068	23.4174	2.26e-06	25.6336	99.5142	44.3382	74.734	17.2017	2.3e-05	1.54614	1.82585	0.55325	13.5993	1.12462	18.1079	6.29426	18.9452
axo11547-f_at	isotig124697	2120	MMP16	MMP16 (3e-104)	matrix metalloproteinase 16 isoform 1	20.8313	15.2583	15.0021	20.2601	3.90401	0.0509952	29.5872	14.3125	15.6318	19.4157	13.8267	9.84e-05	1.82056	0.822356	0.861767	2.49755	3.34159	1.37328	1.22429	1.86801
axo08187-f_at	isotig123834	2120	MMP19	MMP19 (9e-66)	matrix metalloproteinase 19 isoform rasi-1	43.3838	130.466	81.0924	80.2004	26.3181	8.72e-07	43.132	190.601	170.667	137.358	59.9183	1.25e-09	3.40992	7.87364	2.97075	4.16216	4.29609	17.1794	14.2104	22.1407
axo18736-f_at	isotig96443	3134	MMP28	MMP28 (2e-31)	matrix metalloproteinase 28 isoform 1	18.8153	256.549	59.5823	45.2699	17.5233	2.01e-05	18.9278	323.272	305.199	133.397	23.0904	2.79e-06	2.3096	43.5646	13.3208	10.1768	2.83061	132.018	77.6997	20.766
axo08979-f_at	contig65553	1808	TIMP1a	TIMP1 (3e-36)	tissue inhibitor of metalloproteinase 1	89.2604	7827.83	1005.42	355.503	66.0383	3.08e-10	220.129	5970.95	3746.27	1565.69	40.8395	2.75e-08	17.3489	295.067	199.229	86.1156	67.7643	1346.83	474.821	452.836
axo)8978-f_at	contig07908	1211	TIMP1b	TIMP1 (2e-33)	tissue inhibitor of metalloproteinase 1	12.1	12.4	12.2	12.5	0.1	0.98642	13.2	13.8	12.8	13.4	0.2	0.9495	0.2	0.9	1.2	0.3	1.2	1.3	0.5	0.8
axo08980-f_at	contig85925	799	TIMP2	TIMP2 (6e-22)	tissue inhibitor of metalloproteinase 2	17.1309	20.4698	23.8998	23.3088	3.16686	0.0915138	20.0279	27.6423	26.8142	47.4494	16.7534	2.76e-05	0.708488	1.04412	2.30676	1.17559	1.13738	2.27721	2.12931	8.30198
axo05397-f_at	contig96097	470	TIMP3	TIMP3 (1e-54)	tissue inhibitor of metalloproteinase 3	21.7212	21.5289	22.1389	24.3869	0.550571	0.746843	27.2377	21.8648	20.7682	21.6393	2.92255	0.0973251	1.74203	1.19454	1.16463	2.54371	1.95002	1.86732	1.06024	0.993482
axo08983-f_at	contig105642	446	TIMP4	TIMP4 (6e-19)	tissue inhibitor of metalloproteinase 4	20.1522	23.8439	20.287	18.3742	3.90004	0.051153	26.3606	32.5434	25.8698	25.1189	4.37406	0.0299991	0.738662	1.00658	1.31654	1.76989	0.815743	0.915964	1.43772	1.18595
axo09816-f_at	contig102032	457	PLAT	PLAT (3e-59)	plasminogen activator, tissue isoform 1	16.3922	16.5387	14.8885	15.7547	1.44509	0.375233	15.6338	19.0574	17.285	18.1483	4.44972	0.0282603	0.532467	0.784823	0.813012	0.38888	0.616339	0.29908	0.461178	0.543302
